# Supplementary material for: Morphological and phylogenetic characterisations reveal three new species of Samsoniella (Cordycipitaceae, Hypocreales) from Guizhou, China
Source: MycoKeys. 2020 Oct 19;74:1–15. doi: 10.3897/mycokeys.74.56655 (PMC7588496; doi:10.3897/mycokeys.74.56655)
Supplement: XML Treatment for Samsoniella hymenopterorum [file mycokeys.74.56655-treatment2.xml]

<!DOCTYPE tp:taxon-treatment
  PUBLIC "-//TaxonX//DTD Taxonomic Treatment Publishing DTD v0 20100105//EN" "tax-treatment-NSO.dtd">
<tp:taxon-treatment xmlns:tp="http://www.plazi.org/taxpub"><tp:treatment-meta><kwd-group><label>Taxon classification</label><kwd><named-content xmlns:xlink="http://www.w3.org/1999/xlink" content-type="kingdom">Fungi</named-content></kwd><kwd><named-content xmlns:xlink="http://www.w3.org/1999/xlink" content-type="order">Hypocreales</named-content></kwd><kwd><named-content xmlns:xlink="http://www.w3.org/1999/xlink" content-type="family">Cordycipitaceae</named-content></kwd></kwd-group><mixed-citation publication-type="journal"><person-group><name><surname>Chen</surname><given-names>Wan-Hao</given-names></name><name><surname>Han</surname><given-names>Yan-Feng</given-names></name><name><surname>Liang</surname><given-names>Jian-Dong</given-names></name><name><surname>Tian</surname><given-names>Wei-Yi</given-names></name><name><surname>Liang</surname><given-names>Zong-Qi</given-names></name></person-group><article-title>Morphological and phylogenetic characterisations reveal three new species of <italic><tp:taxon-name><tp:taxon-name-part taxon-name-part-type="genus" reg="Samsoniella">Samsoniella</tp:taxon-name-part></tp:taxon-name></italic> (<tp:taxon-name><tp:taxon-name-part taxon-name-part-type="family">Cordycipitaceae</tp:taxon-name-part></tp:taxon-name>, <tp:taxon-name><tp:taxon-name-part taxon-name-part-type="order">Hypocreales</tp:taxon-name-part></tp:taxon-name>) from Guizhou, China</article-title><source>MycoKeys</source><day>19</day><month>10</month><year>2020</year><volume>74</volume><fpage>1</fpage><lpage>15</lpage><pub-id pub-id-type="doi">10.3897/mycokeys.74.56655</pub-id></mixed-citation></tp:treatment-meta><tp:nomenclature><tp:taxon-name><object-id xmlns:xlink="http://www.w3.org/1999/xlink" content-type="arpha" xlink:type="simple">F09AE22C-FF9F-59A3-8F34-59DFC6F23B1D</object-id>
            <tp:taxon-name-part taxon-name-part-type="genus" reg="Samsoniella">Samsoniella</tp:taxon-name-part>
            <tp:taxon-name-part taxon-name-part-type="species" reg="hymenopterorum">hymenopterorum</tp:taxon-name-part>
            <object-id xmlns:xlink="http://www.w3.org/1999/xlink" content-type="mycobank" xlink:type="simple">831736</object-id>
          </tp:taxon-name><tp:taxon-authority>W.H. Chen, Y.F. Han &amp; Z.Q. Liang</tp:taxon-authority><tp:taxon-status xmlns:xlink="http://www.w3.org/1999/xlink" xlink:type="simple">sp. nov.</tp:taxon-status><xref ref-type="fig" rid="F4">Fig. 4</xref></tp:nomenclature><tp:treatment-sec sec-type="diagnosis" id="SECID0ECPDI"><title>Diagnosis.</title><p>Differs from <italic><tp:taxon-name><tp:taxon-name-part taxon-name-part-type="genus" reg="Samsoniella">Samsoniella</tp:taxon-name-part> <tp:taxon-name-part taxon-name-part-type="species" reg="inthanonensis">inthanonensis</tp:taxon-name-part></tp:taxon-name></italic> and <italic><tp:taxon-name><tp:taxon-name-part taxon-name-part-type="genus" reg="Samsoniella">S.</tp:taxon-name-part> <tp:taxon-name-part taxon-name-part-type="species" reg="aurantia">aurantia</tp:taxon-name-part></tp:taxon-name></italic> by having smaller, fusiform to ovoid conidia and a host in the family <tp:taxon-name><tp:taxon-name-part taxon-name-part-type="family">Vespidae</tp:taxon-name-part></tp:taxon-name>.</p></tp:treatment-sec><tp:treatment-sec sec-type="material" id="SECID0EDQDI"><title>Type.</title><p>China, Guizhou Province, Xishui County, at <named-content xmlns:xlink="http://www.w3.org/1999/xlink" content-type="dwc:verbatimCoordinates" xlink:type="simple"><named-content content-type="geo-json" specific-use="{&#34;type&#34;:&#34;Point&#34;,&#34;coordinates&#34;:[106.408622,28.499083]}" id="NCID0EMQDI" xlink:type="simple">28°29'56.70"N, 106°24'31.04"E</named-content></named-content>, July 2018, Jiandong Liang, holotype <named-content xmlns:xlink="http://www.w3.org/1999/xlink" content-type="dwc:institutional_code" xlink:type="simple">GZAC</named-content> A1952, ex-type culture <named-content xmlns:xlink="http://www.w3.org/1999/xlink" content-type="dwc:institutional_code" xlink:type="simple">GZAC</named-content> A19522. Sequences from isolated strain A19522 have been deposited in GenBank with accession numbers: <abbrev xmlns:xlink="http://www.w3.org/1999/xlink" xlink:title="internal transcribed spacer" id="ABBRID0EZQDI" xlink:type="simple">ITS</abbrev> = <ext-link xmlns:xlink="http://www.w3.org/1999/xlink" ext-link-type="gen" xlink:href="MN128224" xlink:type="simple">MN128224</ext-link>, <italic>RPB1</italic> = <ext-link xmlns:xlink="http://www.w3.org/1999/xlink" ext-link-type="gen" xlink:href="MT642603" xlink:type="simple">MT642603</ext-link>, <italic><abbrev xmlns:xlink="http://www.w3.org/1999/xlink" xlink:title="RNA polymerase II largest subunit 2" id="ABBRID0EKRDI" xlink:type="simple">RPB2</abbrev></italic> = <ext-link xmlns:xlink="http://www.w3.org/1999/xlink" ext-link-type="gen" xlink:href="MT642604" xlink:type="simple">MT642604</ext-link> and <italic><abbrev xmlns:xlink="http://www.w3.org/1999/xlink" xlink:title="Translation elongation factor 1 alpha" id="ABBRID0EURDI" xlink:type="simple">TEF</abbrev></italic> = <ext-link xmlns:xlink="http://www.w3.org/1999/xlink" ext-link-type="gen" xlink:href="MN101588" xlink:type="simple">MN101588</ext-link>.</p><fig id="F4" position="float" orientation="portrait"><object-id xmlns:xlink="http://www.w3.org/1999/xlink" content-type="doi" xlink:type="simple">10.3897/mycokeys.74.56655.figure4</object-id><object-id xmlns:xlink="http://www.w3.org/1999/xlink" content-type="arpha" xlink:type="simple">F84AD002-13A9-50A5-BDA3-D67D20E5DBD4</object-id><label>Figure 4.</label><caption><p><italic><tp:taxon-name><tp:taxon-name-part taxon-name-part-type="genus" reg="Samsoniella">Samsoniella</tp:taxon-name-part> <tp:taxon-name-part taxon-name-part-type="species" reg="hymenopterorum">hymenopterorum</tp:taxon-name-part></tp:taxon-name></italic><bold>A</bold> infected insect (<tp:taxon-name><tp:taxon-name-part taxon-name-part-type="order">Hymenoptera</tp:taxon-name-part></tp:taxon-name>) <bold>B, C</bold> top (<bold>B</bold>) and underside (<bold>C</bold>) of a colony cultured on <abbrev xmlns:xlink="http://www.w3.org/1999/xlink" xlink:title="potato dextrose agar" id="ABBRID0E4SDI" xlink:type="simple">PDA</abbrev> medium at 14 d <bold>D–H, J</bold> phialides and conidia in chains <bold>K</bold> conidiophore and phialides <bold>I</bold> conidia. Scale bars: 10 mm (<bold>B, C</bold>); 10 μm (<bold>D–K</bold>).</p></caption><graphic xmlns:xlink="http://www.w3.org/1999/xlink" xlink:href="mycokeys-74-001-g004.jpg" position="float" orientation="portrait" xlink:type="simple" id="oo_464261.jpg"><uri content-type="original_file" xlink:type="simple">https://binary.pensoft.net/fig/464261</uri></graphic></fig></tp:treatment-sec><tp:treatment-sec sec-type="description" id="SECID0EQTDI"><title>Description.</title><p>Colonies on <abbrev xmlns:xlink="http://www.w3.org/1999/xlink" xlink:title="potato dextrose agar" id="ABBRID0EWTDI" xlink:type="simple">PDA</abbrev>, 6.2–6.4 cm diam. in 14 d at 25 °C, white, consisting of a basal felt and cottony, floccose hyphal overgrowth, reverse yellowish. Prostrate hyphae smooth, septate, hyaline, 1.1–1.6 μm diam. Erect conidiophores usually arising from aerial hyphae, <tp:taxon-name><tp:taxon-name-part taxon-name-part-type="genus" reg="Isaria">Isaria</tp:taxon-name-part></tp:taxon-name>-like with phialides in whorls of three to four. Phialides 6.5–10.6 × 1.2–2.0 μm, with a cylindrical basal portion, tapering to a distinct neck. Conidia in chains, hyaline, fusiform to ovoid, 1-celled, 1.9–2.5 × 1.5–2.1 μm. Chlamydospores and synnemata not observed. Size and shape of phialides and conidia similar in culture and on natural substratum. Sexual state not observed.</p></tp:treatment-sec><tp:treatment-sec sec-type="host" id="SECID0EAUDI"><title>Host.</title><p>Bee, family <tp:taxon-name><tp:taxon-name-part taxon-name-part-type="family">Vespidae</tp:taxon-name-part></tp:taxon-name>.</p></tp:treatment-sec><tp:treatment-sec sec-type="distribution" id="SECID0ELUDI"><title>Distribution.</title><p>Xishui County, Guizhou Province, China.</p></tp:treatment-sec><tp:treatment-sec sec-type="etymology" id="SECID0EQUDI"><title>Etymology.</title><p>Referring to its insect host, order <tp:taxon-name><tp:taxon-name-part taxon-name-part-type="order">Hymenoptera</tp:taxon-name-part></tp:taxon-name>.</p></tp:treatment-sec><tp:treatment-sec sec-type="remarks" id="SECID0E2UDI"><title>Remarks.</title><p><italic><tp:taxon-name><tp:taxon-name-part taxon-name-part-type="genus" reg="Samsoniella">Samsoniella</tp:taxon-name-part> <tp:taxon-name-part taxon-name-part-type="species" reg="hymenopterorum">hymenopterorum</tp:taxon-name-part></tp:taxon-name></italic> was identified as belonging to <italic><tp:taxon-name><tp:taxon-name-part taxon-name-part-type="genus" reg="Samsoniella">Samsoniella</tp:taxon-name-part></tp:taxon-name></italic>, based on the phylogenetic analyses (Fig. <xref ref-type="fig" rid="F1">1</xref>). Comparing with the typical characteristics of the three species (Table <xref ref-type="table" rid="T2">2</xref>), <italic><tp:taxon-name><tp:taxon-name-part taxon-name-part-type="genus" reg="Samsoniella">S.</tp:taxon-name-part> <tp:taxon-name-part taxon-name-part-type="species" reg="hymenopterorum">hymenopterorum</tp:taxon-name-part></tp:taxon-name></italic> has a close relationship with <italic><tp:taxon-name><tp:taxon-name-part taxon-name-part-type="genus" reg="Samsoniella">S.</tp:taxon-name-part> <tp:taxon-name-part taxon-name-part-type="species" reg="inthanonensis">inthanonensis</tp:taxon-name-part></tp:taxon-name></italic> by a having cylindrical basal in phialide and similar in size. However, it is distinguished from <italic><tp:taxon-name><tp:taxon-name-part taxon-name-part-type="genus" reg="Samsoniella">S.</tp:taxon-name-part> <tp:taxon-name-part taxon-name-part-type="species" reg="inthanonensis">inthanonensis</tp:taxon-name-part></tp:taxon-name></italic> by having smaller, fusiform to ovoid conidia and a host in the family <tp:taxon-name><tp:taxon-name-part taxon-name-part-type="family">Vespidae</tp:taxon-name-part></tp:taxon-name>. Based on combined dataset of <abbrev xmlns:xlink="http://www.w3.org/1999/xlink" xlink:title="internal transcribed spacer" id="ABBRID0EBXDI" xlink:type="simple">ITS</abbrev>, <italic>RPB1</italic>, <italic><abbrev xmlns:xlink="http://www.w3.org/1999/xlink" xlink:title="RNA polymerase II largest subunit 2" id="ABBRID0EIXDI" xlink:type="simple">RPB2</abbrev></italic> and <italic><abbrev xmlns:xlink="http://www.w3.org/1999/xlink" xlink:title="Translation elongation factor 1 alpha" id="ABBRID0ENXDI" xlink:type="simple">TEF</abbrev></italic> sequences, <italic><tp:taxon-name><tp:taxon-name-part taxon-name-part-type="genus" reg="Samsoniella">S.</tp:taxon-name-part> <tp:taxon-name-part taxon-name-part-type="species" reg="hymenopterorum">hymenopterorum</tp:taxon-name-part></tp:taxon-name></italic> is phylogenetically close to <italic><tp:taxon-name><tp:taxon-name-part taxon-name-part-type="genus" reg="Samsoniella">S.</tp:taxon-name-part> <tp:taxon-name-part taxon-name-part-type="species" reg="aurantia">aurantia</tp:taxon-name-part></tp:taxon-name></italic> and <italic><tp:taxon-name><tp:taxon-name-part taxon-name-part-type="genus" reg="Samsoniella">S.</tp:taxon-name-part> <tp:taxon-name-part taxon-name-part-type="species" reg="inthanonensis">inthanonensis</tp:taxon-name-part></tp:taxon-name></italic> (Fig. <xref ref-type="fig" rid="F2">2</xref>). However, <italic><tp:taxon-name><tp:taxon-name-part taxon-name-part-type="genus" reg="Samsoniella">S.</tp:taxon-name-part> <tp:taxon-name-part taxon-name-part-type="species" reg="hymenopterorum">hymenopterorum</tp:taxon-name-part></tp:taxon-name></italic> has smaller fusiform to ovoid conidia and a different host.</p></tp:treatment-sec><tp:treatment-sec><!--Section generated to contain objects referenced in tp:taxon-treatment.--><fig id="F1" position="float" orientation="portrait"><object-id xmlns:xlink="http://www.w3.org/1999/xlink" content-type="doi" xlink:type="simple">10.3897/mycokeys.74.56655.figure1</object-id><object-id xmlns:xlink="http://www.w3.org/1999/xlink" content-type="arpha" xlink:type="simple">15B1846B-9526-52C4-9B44-C17F1B9D5398</object-id><label>Figure 1.</label><caption><p>Phylogenetic relationships of the genus <italic><tp:taxon-name><tp:taxon-name-part taxon-name-part-type="genus" reg="Samsoniella">Samsoniella</tp:taxon-name-part></tp:taxon-name></italic> in <tp:taxon-name><tp:taxon-name-part taxon-name-part-type="family">Cordycipitaceae</tp:taxon-name-part></tp:taxon-name>, based on multigene dataset (<abbrev xmlns:xlink="http://www.w3.org/1999/xlink" xlink:title="internal transcribed spacer" id="ABBRID0EUSCI" xlink:type="simple">ITS</abbrev>, <italic>RPB1</italic>, <italic><abbrev xmlns:xlink="http://www.w3.org/1999/xlink" xlink:title="RNA polymerase II largest subunit 2" id="ABBRID0E2SCI" xlink:type="simple">RPB2</abbrev></italic> and <italic><abbrev xmlns:xlink="http://www.w3.org/1999/xlink" xlink:title="Translation elongation factor 1 alpha" id="ABBRID0EATCI" xlink:type="simple">TEF</abbrev></italic>). Statistical support values (≥ 50%/0.5) are shown at the nodes for <abbrev xmlns:xlink="http://www.w3.org/1999/xlink" xlink:title="Maximum Likelihood" id="ABBRID0EETCI" xlink:type="simple">ML</abbrev> bootstrap support/<abbrev xmlns:xlink="http://www.w3.org/1999/xlink" xlink:title="Bayesian Inference" id="ABBRID0EITCI" xlink:type="simple">BI</abbrev> posterior probabilities.</p></caption><graphic xmlns:xlink="http://www.w3.org/1999/xlink" xlink:href="mycokeys-74-001-g001.jpg" position="float" orientation="portrait" xlink:type="simple" id="oo_464258.jpg"><uri content-type="original_file" xlink:type="simple">https://binary.pensoft.net/fig/464258</uri></graphic></fig><table-wrap id="T2" position="float" orientation="portrait"><label>Table 2.</label><caption><p>Morphological comparison of three new species with other <italic><tp:taxon-name><tp:taxon-name-part taxon-name-part-type="genus" reg="Samsoniella">Samsoniella</tp:taxon-name-part></tp:taxon-name></italic> species.</p></caption><table id="TID0E42BI" rules="all"><tbody><tr><th rowspan="2" colspan="1">Species</th><th rowspan="1" colspan="3">Morphological characteristics</th><th rowspan="2" colspan="1">Reference</th></tr><tr><th rowspan="1" colspan="1">Phialide (μm)</th><th rowspan="1" colspan="1">Conidia (μm)</th><th rowspan="1" colspan="1">Hosts/substrates</th></tr><tr><td rowspan="2" colspan="1">
                    <italic><tp:taxon-name><tp:taxon-name-part taxon-name-part-type="genus" reg="Samsoniella">Samsoniella</tp:taxon-name-part> <tp:taxon-name-part taxon-name-part-type="species" reg="alboaurantium">alboaurantium</tp:taxon-name-part></tp:taxon-name></italic>
                  </td><td rowspan="2" colspan="1">5–8 × 2</td><td rowspan="1" colspan="1">ovate to lemon-shaped</td><td rowspan="2" colspan="1">soil, lepidopterous pupa</td><td rowspan="2" colspan="1">
                    <xref ref-type="bibr" rid="B15">Smith 1957</xref>
                  </td></tr><tr><td rowspan="1" colspan="1">2.3–2.5(–3) × 1.5–1.8</td></tr><tr><td rowspan="2" colspan="1">
                    <italic><tp:taxon-name><tp:taxon-name-part taxon-name-part-type="genus" reg="Samsoniella">S.</tp:taxon-name-part> <tp:taxon-name-part taxon-name-part-type="species" reg="aurantia">aurantia</tp:taxon-name-part></tp:taxon-name></italic>
                  </td><td rowspan="1" colspan="1">cylindrical to ellipsoidal</td><td rowspan="1" colspan="1">fusiform</td><td rowspan="2" colspan="1">lepidopterous larvae</td><td rowspan="2" colspan="1">
                    <xref ref-type="bibr" rid="B11">Mongkolsamrit et al. 2018</xref>
                  </td></tr><tr><td rowspan="1" colspan="1">(5–)5.5–8.5(–13) × 2–3</td><td rowspan="1" colspan="1">(2–)2.5–3.5(–4) × (1–)1.5(–2)</td></tr><tr><td rowspan="2" colspan="1">
                    <italic><tp:taxon-name><tp:taxon-name-part taxon-name-part-type="genus" reg="Samsoniella">S.</tp:taxon-name-part> <tp:taxon-name-part taxon-name-part-type="species" reg="inthanonensis">inthanonensis</tp:taxon-name-part></tp:taxon-name></italic>
                  </td><td rowspan="1" colspan="1">cylindrical</td><td rowspan="1" colspan="1">short fusiform</td><td rowspan="2" colspan="1">lepidopterous larvae</td><td rowspan="2" colspan="1">
                    <xref ref-type="bibr" rid="B11">Mongkolsamrit et al. 2018</xref>
                  </td></tr><tr><td rowspan="1" colspan="1">(4–)6.5–10(–12) × (1–)1.5–2(–3)</td><td rowspan="1" colspan="1">(2–)3(–3.5) × 1.5–2</td></tr><tr><td rowspan="2" colspan="1">
                    <italic><tp:taxon-name><tp:taxon-name-part taxon-name-part-type="genus" reg="Samsoniella">S.</tp:taxon-name-part> <tp:taxon-name-part taxon-name-part-type="species" reg="coleopterorum">coleopterorum</tp:taxon-name-part></tp:taxon-name></italic>
                  </td><td rowspan="1" colspan="1">cylindrical to ellipsoidal</td><td rowspan="1" colspan="1">fusiform, ellipsoidal or subglobose</td><td rowspan="2" colspan="1">snout beetle</td><td rowspan="2" colspan="1">this study</td></tr><tr><td rowspan="1" colspan="1">5.4–9.7 × 1.2–1.8</td><td rowspan="1" colspan="1">1.7–2.5 × 1.2–1.8</td></tr><tr><td rowspan="2" colspan="1">
                    <italic><tp:taxon-name><tp:taxon-name-part taxon-name-part-type="genus" reg="Samsoniella">S.</tp:taxon-name-part> <tp:taxon-name-part taxon-name-part-type="species" reg="hymenopterorum">hymenopterorum</tp:taxon-name-part></tp:taxon-name></italic>
                  </td><td rowspan="1" colspan="1">cylindrical</td><td rowspan="1" colspan="1">fusiform to ovoid</td><td rowspan="2" colspan="1">bee</td><td rowspan="2" colspan="1">this study</td></tr><tr><td rowspan="1" colspan="1">6.5–10.6 × 1.2–2.0</td><td rowspan="1" colspan="1">1.9–2.5 × 1.5–2.1</td></tr><tr><td rowspan="2" colspan="1">
                    <italic><tp:taxon-name><tp:taxon-name-part taxon-name-part-type="genus" reg="Samsoniella">S.</tp:taxon-name-part> <tp:taxon-name-part taxon-name-part-type="species" reg="lepidopterorum">lepidopterorum</tp:taxon-name-part></tp:taxon-name></italic>
                  </td><td rowspan="1" colspan="1">ellipsoidal</td><td rowspan="1" colspan="1">fusiform to subglobose</td><td rowspan="2" colspan="1">lepidopterous pupa</td><td rowspan="2" colspan="1">this study</td></tr><tr><td rowspan="1" colspan="1">5.2–8.5(–13.1) × 1.1–1.7</td><td rowspan="1" colspan="1">2.0–2.5 × 1.2–2.0</td></tr></tbody></table></table-wrap><fig id="F2" position="float" orientation="portrait"><object-id xmlns:xlink="http://www.w3.org/1999/xlink" content-type="doi" xlink:type="simple">10.3897/mycokeys.74.56655.figure2</object-id><object-id xmlns:xlink="http://www.w3.org/1999/xlink" content-type="arpha" xlink:type="simple">F318071A-560D-5156-A118-7D1901364389</object-id><label>Figure 2.</label><caption><p>Phylogenetic relationships between the genus <italic><tp:taxon-name><tp:taxon-name-part taxon-name-part-type="genus" reg="Samsoniella">Samsoniella</tp:taxon-name-part></tp:taxon-name></italic> and closely-related species, based on multigene dataset (<abbrev xmlns:xlink="http://www.w3.org/1999/xlink" xlink:title="internal transcribed spacer" id="ABBRID0ENZCI" xlink:type="simple">ITS</abbrev>, <italic>RPB1</italic>, <italic><abbrev xmlns:xlink="http://www.w3.org/1999/xlink" xlink:title="RNA polymerase II largest subunit 2" id="ABBRID0EUZCI" xlink:type="simple">RPB2</abbrev></italic> and <italic><abbrev xmlns:xlink="http://www.w3.org/1999/xlink" xlink:title="Translation elongation factor 1 alpha" id="ABBRID0EZZCI" xlink:type="simple">TEF</abbrev></italic>). Statistical support values (≥ 50%/0.5) are shown at the nodes for <abbrev xmlns:xlink="http://www.w3.org/1999/xlink" xlink:title="Maximum Likelihood" id="ABBRID0E4ZCI" xlink:type="simple">ML</abbrev> bootstrap support/<abbrev xmlns:xlink="http://www.w3.org/1999/xlink" xlink:title="Bayesian Inference" id="ABBRID0EB1CI" xlink:type="simple">BI</abbrev> posterior probabilities.</p></caption><graphic xmlns:xlink="http://www.w3.org/1999/xlink" xlink:href="mycokeys-74-001-g002.jpg" position="float" orientation="portrait" xlink:type="simple" id="oo_464259.jpg"><uri content-type="original_file" xlink:type="simple">https://binary.pensoft.net/fig/464259</uri></graphic></fig></tp:treatment-sec><ref-list><ref id="B15"><mixed-citation xmlns:xlink="http://www.w3.org/1999/xlink" xlink:type="simple"><person-group><name name-style="western"><surname>Smith</surname><given-names>G</given-names></name></person-group> (<year>1957</year>) <article-title>Some new and interesting species of micro-fungi.</article-title><source>Transactions of the British Mycological Society</source><volume>40</volume>(<issue>4</issue>): <fpage>481</fpage>–<lpage>488</lpage>. <ext-link xlink:type="simple" ext-link-type="doi" xlink:href="10.1016/S0007-1536(57)80054-0">https://doi.org/10.1016/S0007-1536(57)80054-0</ext-link></mixed-citation></ref><ref id="B11"><mixed-citation xmlns:xlink="http://www.w3.org/1999/xlink" xlink:type="simple"><person-group><name name-style="western"><surname>Mongkolsamrit</surname><given-names>S</given-names></name><name name-style="western"><surname>Noisripoom</surname><given-names>W</given-names></name><name name-style="western"><surname>Thanakitpipattana</surname><given-names>D</given-names></name><name name-style="western"><surname>Wutikhun</surname><given-names>T</given-names></name><name name-style="western"><surname>Spatafora</surname><given-names>JW</given-names></name><name name-style="western"><surname>Luangsa-ard</surname><given-names>J</given-names></name></person-group> (<year>2018</year>) <article-title>Disentangling cryptic species with <tp:taxon-name><tp:taxon-name-part taxon-name-part-type="genus">Isaria</tp:taxon-name-part></tp:taxon-name>-like morphs in <tp:taxon-name><tp:taxon-name-part taxon-name-part-type="family">Cordycipitaceae</tp:taxon-name-part></tp:taxon-name>.</article-title><source>Mycologia</source><volume>110</volume>: <fpage>230</fpage>–<lpage>257</lpage>. <ext-link xlink:type="simple" ext-link-type="doi" xlink:href="10.1080/00275514.2018.1446651">https://doi.org/10.1080/00275514.2018.1446651</ext-link></mixed-citation></ref></ref-list></tp:taxon-treatment>
